# Supplementary material for: A Model of the Current Geographic Distribution and Predictions of Future Range Shifts of Lentinula edodes in China Under Multiple Climate Change Scenarios
Source: J Fungi (Basel). 2025 Oct 10;11(10):730. doi: 10.3390/jof11100730 (PMC12565594; doi:10.3390/jof11100730)
Supplement: Supplementary file 1 [file jof-11-00730-s001.zip]

Archive with 3 entries (3 files):
- Table S1. Geographic distribution points of Lentinula edodes in China.pdf
- Table S2. Geographical distributions of Lentinula. edodes species sampled used in this study.pdf
- Figure S1-S2. Response curves of existence probability of L. edodes distribution model with host plants and excluding host plants.pdf
